# Supplementary material for: Uridine diphosphate (UDP)-glycosyltransferases (UGTs) are associated with insecticide resistance in the major malaria vectors Anopheles gambiae s.l. and Anopheles funestus
Source: Sci Rep. 2024 Aug 27;14:19821. doi: 10.1038/s41598-024-70713-y (PMC11350197; doi:10.1038/s41598-024-70713-y)
Supplement: Supplementary file 1 — Supplementary Information. [file 41598_2024_70713_MOESM1_ESM.xlsx]

## Sheet: S1. qPCR
S1. Differential UGT transcript expression using qPCR, relative fold change raw data and adjusted P values. "Resistant populations versus susceptible population (Kisumu strain)" data analysed UGT transcript expression in Anopheles spp. resistant (R) populations with the susceptible population (Kisumu) as the reference. "Resistant Anopheles gambiae (Tiassalé strain) tissues versus whole organism" …
Resistant populations versus susceptible population (Kisumu strain)
Mosquito Strain	UGT302H2		UGT306A2		UGT302A1		UGT308G1		UGT306D1
	ΔΔctμ	Adjusted P Value	ΔΔctμ	Adjusted P Value	ΔΔctμ	Adjusted P Value	ΔΔctμ	Adjusted P Value	ΔΔctμ	Adjusted P Value
Banfora (R)	3.52917	ns	4.16678	0.0023	3.80157	ns	0.800264	ns	4.77778	ns
Tiefora (R)	3.10657	ns	7.72	<0.0001	2.93562	0.0483	-1.17946	0.0064	5.25008	ns
Tiassale (R)	3.52201	ns	6.91047	<0.0001	6.06535	0.0038	-0.519878	ns	5.07634	ns
Resistant Anopheles gambiae (Tiassalé strain) tissues versus whole organism
Tissue	UGT302H2		UGT306A2		UGT302A1		UGT308G1
	ΔΔctμ	Adjusted P Value	ΔΔctμ	Adjusted P Value	ΔΔctμ	Adjusted P Value	ΔΔctμ	Adjusted P Value
Abdomen	1.76437	<0.0001	4.11326	ns	9.32104	<0.0001	3.80635	<0.0001
M.T	5.3656	ns	5.28449	ns	4.29671	0.0056	-0.0603029	ns
Legs	6.88475	<0.0001	0.914754	<0.0001	4.29475	0.0056	5.55867	<0.0001
Midgut	3.5289	ns	4.09557	ns	5.28446	ns	0.522508	ns
Antennae	-0.549362	0.0012	2.77286	0.0151	0.657305	<0.0001	2.7401	0.0012
Thorax	3.45052	ns	5.13691	ns	7.33926	ns	-1.81372	ns
Head	11.0019	0.0061	6.32921	ns	5.58305	ns	2.19446	0.0061
R.O	5.91504	<0.0001	5.6306	ns	9.41726	<0.0001	5.57006	<0.0001
Resistant Anopheles coluzzii (Tiefora strain) deltamethrin exposure time-course versus unexposed
Time (h) post-exposure	UGT302H2		UGT306A2		UGT302A1		UGT308G1
	ΔΔctμ	Adjusted P Value	ΔΔctμ	Adjusted P Value	ΔΔctμ	Adjusted P Value	ΔΔctμ	Adjusted P Value
Immediate	3.53154	ns	4.77952	ns	4.05596	ns	-0.905744	<0.0001
1	3.94769	ns	4.85001	ns	5.00071	0.0024	-0.343148	<0.0001
4	3.96534	ns	4.10026	ns	3.62237	ns	-1.83981	<0.0001
12	3.33401	0.0381	4.33471	ns	2.86035	ns	-3.80826	ns
24	3.31027	0.0324	4.50567	ns	4.73946	0.0072	-0.286804	<0.0001
Resistant Anopheles coluzzii (Tiefora strain) deltamethrin exposure time-course versus unexposed for circadian rhythm influence
Time (hr) post- un/exposure	UGT302H2		UGT306A2		UGT302A1		UGT308G1
	ΔΔctμ	Adjusted P Value	ΔΔctμ	Adjusted P Value	ΔΔctμ	Adjusted P Value	ΔΔctμ	Adjusted P Value
Unexposed-12hr vs. Unexposed-0hr	na	ns	na	ns	na	0.0184	na	<0.0001
Unexposed-12hr vs. Exposed-0hr	na	ns	na	ns	na	ns	na	ns
Unexposed-12hr vs. Exposed-12hr	na	0.0281	na	ns	na	0.0071	na	<0.0001
Unexposed-0hr	4.12668	na	5.22911	na	3.12937	na	-4.21207	na
Exposed-0hr	3.53154	na	4.77952	na	4.05596	na	-0.905744	na
Exposed-12hr	3.33401	na	4.33471	na	2.86035	na	-3.80826	na

## Sheet: S2. RNAi
S2. Mortality induced by deltamethrin exposure following silencing of candidate UGTs. Raw mortality data and Abbott's correction results. "na" - not applicable; "ds(XXX)" - double-stranded RNA for each target; "GFP" - green-fluorescent protein; "Rep" - Replicate.
Rep	24hr Mortality	Total Number	24hr Mortality (%)	Abbott's Corrected (%)
dsGFP
1	4	25	16	na
2	2	18	11.1111	na
3	1	13	7.69231	na
4	0	20	0	na
5	1	22	4.54545	na
6	1	25	4	na
7	0	25	0	na
ds306A2
1	3	20	15	6.5
2	2	17	11.7647	2.94118
3	6	28	21.4286	13.5714
ds302A1
1	1	24	4.16667	na
2	1	25	4	na
3	2	16	12.5	na
ds308G1
1	0	25	0	na
2	3	25	12	na
3	1	14	7.14286	na
4	1	22	4.54545	na
ds306A2+302A1+308G1
1	2	24	8.33333	na
2	2	25	8	na
3	1	25	4	na
4	1	19	5.26316	na

## Sheet: S3. Topical Inhibition
S2. Raw data of 24-hour mortality induced by application of 1% sulfinpyrazone and insecticide exposure. "Mortality induced by topical application of sulfinpyrazone or acetone with insecticide exposure" data is used to assess the mortality caused by insecticide exposure when UGTs are inhibited by 1% sulfinpyrazone. "Mortality induced by topical application of 1% sulfinpyrazone alone" investigates …
Mortality induced by topical application of sulfinpyrazone or acetone with insecticide exposure.
Anopheles coluzzii						Anopheles gambiae						Anopheles arabiensis						Anopheles funestus
Treatment	24hr Mortality (N)	Total (N)	24hr Mortality (%)	SULF-corrected Mortality (%)		Treatment	24hr Mortality (N)	Total (N)	24hr Mortality (%)	SULF-corrected Mortality (%)		Treatment	24hr Mortality (N)	Total (N)	24hr Mortality (%)	SULF-corrected Mortality (%)		Treatment	24hr Mortality (N)	Total (N)	24hr Mortality (%)	SULF-corrected Mortality (%)
Alpha-cyp-only	0	19	0	-		Alpha-cyp-only	4	23	17.3913	-		Alpha-cyp-only	14	30	46.6667	-		Alpha-cyp-only	5	25	20	-
SULF + Alpha-cyp	3	24	12.5	4.73077		SULF + Alpha-cyp	15	23	65.2174	47.1273		SULF + Alpha-cyp	26	32	81.25	60.3091		SULF + Alpha-cyp	20	24	83.3333	52.01
Alpha-cyp-only	3	23	13.0435	-		Alpha-cyp-only	2	25	8	-		Alpha-cyp-only	4	15	26.6667	-		Alpha-cyp-only	5	24	20.8333	-
SULF + Alpha-cyp	2	23	8.69565	0.926421		SULF + Alpha-cyp	14	25	56	37.9099		SULF + Alpha-cyp	13	16	81.25	60.3091		SULF + Alpha-cyp	21	26	80.7692	49.4459
Alpha-cyp-only	5	23	21.7391	-		Alpha-cyp-only	0	25	0	-		Alpha-cyp-only	13	24	54.1667	-		Alpha-cyp-only	4	23	17.3913	-
SULF + Alpha-cyp	1	19	5.26316	0		SULF + Alpha-cyp	7	24	29.1667	11.0765		SULF + Alpha-cyp	24	26	92.3077	71.3668		SULF + Alpha-cyp	15	22	68.1818	36.8585
Perm-only	3	24	12.5	-		Alpha-cyp-only	2	24	8.33333	-		Alpha-cyp-only	11	25	44	-		Perm-only	14	23	60.8696	-
SULF + Perm	6	22	27.2727	19.5035		SULF + Alpha-cyp	19	23	82.6087	64.5186		SULF + Alpha-cyp	22	23	95.6522	74.7112		SULF + Perm	20	22	90.9091	59.5858
Perm-only	1	22	4.54545	-		Perm-only	4	24	16.6667	-		Perm-only	6	26	23.0769	-		Perm-only	12	20	60	-
SULF + Perm	6	22	27.2727	19.5035		SULF + Perm	15	26	57.6923	39.6022		SULF + Perm	14	23	60.8696	39.9286		SULF + Perm	25	25	100	68.6767
Perm-only	0	25	0	-		Perm-only	12	26	46.1538	-		Perm-only	11	25	44	-		Perm-only	21	25	84	-
SULF + Perm	15	26	57.6923	49.9231		SULF + Perm	16	25	64	45.9099		SULF + Perm	16	25	64	43.0591		SULF + Perm	22	22	100	68.6767
Perm-only	2	22	9.09091	-		Perm-only	10	22	45.4545	-		Perm-only	11	24	45.8333	-		DDT-only	23	23	100	-
SULF + Perm	5	19	26.3158	18.5466		SULF + Perm	20	26	76.9231	58.833		SULF + Perm	10	25	40	19.0591		SULF + DDT	22	22	100	NA
Perm-only	4	25	16	-		Perm-only	2	18	11.1111	-		DDT-only	1	25	4	-		DDT-only	22	22	100	-
SULF + Perm	5	24	20.8333	13.0641		SULF + Perm	12	16	75	56.9099		SULF + DDT	5	27	18.5185	0		SULF + DDT	25	25	100	NA
DDT-only	0	23	0	-		DDT-only	4	26	15.3846	-		DDT-only	0	23	0	-		DDT-only	22	22	100	-
SULF + DDT	4	24	16.6667	8.89744		SULF + DDT	9	24	37.5	19.4099		SULF + DDT	6	20	30	9.05907		SULF + DDT	24	24	100	NA
DDT-only	1	26	3.84615	-		DDT-only	2	26	7.69231	-		DDT-only	2	26	7.69231	-		Bif-only	10	26	38.4615	-
SULF + DDT	0	26	0	0		SULF + DDT	11	24	45.8333	27.7432		SULF + DDT	5	25	20	0		SULF + Bif	19	26	73.0769	16.6767
DDT-only	6	26	23.0769	-		DDT-only	0	23	0	-		Bif-only	13	22	59.0909	-		Bif-only	17	25	68	-
SULF + DDT	2	26	7.69231	0		SULF + DDT	6	25	24	5.90988		SULF + Bif	12	24	50	29.0591		SULF + Bif	22	25	88	36.6767
Bif-only	4	22	18.1818	-		DDT-only	0	19	0	-		Bif-only	19	26	73.0769	-		Bif-only	16	24	66.6667	-
SULF + Bif	5	22	22.7273	14.958		SULF + DDT	2	15	13.3333	0		SULF + Bif	21	27	77.7778	56.8368		SULF + Bif	22	25	88	32.6767
Bif-only	4	21	19.0476	-		Bif-only	3	25	12	-		Bif-only	15	26	57.6923	-		Delta-only	3	26	11.5385	-
SULF + Bif	9	22	40.9091	33.1399		SULF + Bif	7	25	28	9.90988		SULF + Bif	15	25	60	39.0591		SULF + Delta	12	25	48	41.7536
Bif-only	5	26	19.2308	-		Bif-only	2	24	8.33333	-								Delta-only	2	22	9.09091	-
SULF + Bif	12	26	46.1538	38.3846		SULF + Bif	5	22	22.7273	4.63715								SULF + Delta	17	25	68	56.6767
						Bif-only	1	24	4.16667	-								Delta-only	3	26	11.5385	-
						SULF + Bif	5	23	21.7391	3.64901								SULF + Delta	16	25	64	56.6767
Mortality induced by topical application of 1% sulfinpyrazone alone
Anopheles coluzzii						Anopheles gambiae						Anopheles arabiensis						Anopheles funestus
Treatment	24hr Mortality (N)	Total (N)	24hr Mortality (%)			Treatment	24hr Mortality (N)	Total (N)	24hr Mortality (%)			Treatment	24hr Mortality (N)	Total (N)	24hr Mortality (%)			Treatment	24hr Mortality (N)	Total (N)	24hr Mortality (%)
SULF-only	3	24	12.5			SULF-only	3	26	11.5385			SULF-only	9	32	28.125			SULF-only	6	20	30
SULF-only	3	24	18			SULF-only	2	24	8.33333			SULF-only	2	10	20			SULF-only	12	25	48
SULF-only	1	24	4.16667			SULF-only	6	26	23.0769			SULF-only	2	25	8			SULF-only	10	23	43.4783
SULF-only	1	24	4.16667			SULF-only	5	17	29.4118			SULF-only	3	25	12			SULF-only	3	25	12
SULF-only	1	24	4.16667									SULF-only	4	20	20			SULF-only	10	26	38.4615
SULF-only	0	22	0									SULF-only	10	26	38.4615			SULF-only	4	25	16
SULF-only	3	26	11.5385									SULF-only	5	25	20
SULF-only	0	22	0
SULF-only	4	26	15.3846
Mortality induced by topical application of of sulfinpyrazone and 0.05% deltamethrin exposure
Anopheles coluzzii						Anopheles gambiae						Anopheles arabiensis
SULF Conc (%)	24hr Mortality (N)	Total (N)	24hr Mortality (%)			SULF Conc (%)	24hr Mortality (N)	Total (N)	24hr Mortality (%)			SULF Conc (%)	24hr Mortality (N)	Total (N)	24hr Mortality (%)
SULF-only						SULF-only						SULF-only
0	0	25	0			0	2	21	9.52381			0	0	22	0
0.001	3	25	12			0.001	7	21	33.3333			0.001	1	24	4.16667
0.01	2	23	8.69565			0.01	2	19	10.5263			0.01	1	25	4
0.1	4	25	16			0.1	2	19	10.5263			0.1	1	24	4.16667
0.5	4	24	16.6667			0.5	3	22	13.6364			0.5	0	24	0
1	2	24	8.33333			1	7	21	33.3333			1	3	26	11.5385
SULF+0.05% delta						SULF+0.05% delta						SULF+0.05% delta
0	4	22	18.1818			0	6	18	33.3333			0	4	24	16.6667
0.001	1	22	4.54545			0.001	4	20	20			0.001	11	25	44
0.01	1	23	4.34783			0.01	2	18	11.1111			0.01	5	23	21.7391
0.1	10	24	41.6667			0.1	15	16	93.75			0.1	14	24	58.3333
0.5	11	22	50			0.5	15	21	71.4286			0.5	9	24	37.5
1	21	23	91.3043			1	12	18	66.6667			1	15	25	60
SULF-only						SULF-only						SULF-only
0	0	17	0			0	2	18	11.1111			0	1	25	4
0.001	2	19	10.5263			0.001	0	17	0			0.001	0	25	0
0.01	0	17	0			0.01	0	18	0			0.01	0	25	0
0.1	1	16	6.25			0.1	0	17	0			0.1	0	25	0
0.5	4	22	18.1818			0.5	3	14	21.4286			0.5	1	25	4
1	6	22	27.2727			1	9	19	47.3684			1	3	25	12
SULF+0.05% delta						SULF+0.05% delta						SULF+0.05% delta
0	3	16	18.75			0	5	21	23.8095			0	8	24	33.3333
0.001	2	17	11.7647			0.001	11	20	55			0.001	12	25	48
0.01	4	17	23.5294			0.01	5	17	29.4118			0.01	10	24	41.6667
0.1	2	21	9.52381			0.1	8	18	44.4444			0.1	15	25	60
0.5	21	21	100			0.5	12	18	66.6667			0.5	18	25	72
1	20	20	100			1	14	19	73.6842			1	19	22	86.3636
SULF-only						SULF-only						SULF-only
0	1	18	5.55556			0	0	24	0			0	0	24	0
0.001	1	20	5			0.001	0	25	0			0.001	0	25	0
0.01	2	18	11.1111			0.01	0	26	0			0.01	3	26	11.5385
0.1	0	19	0			0.1	2	25	8			0.1	0	25	0
0.5	6	22	27.2727			0.5	1	26	3.84615			0.5	0	23	0
1	5	18	27.7778			1	3	24	12.5			1	0	24	0
SULF+0.05% delta						SULF+0.05% delta						SULF+0.05% delta
0	2	18	11.1111			0	0	26	0			0	4	24	16.6667
0.001	3	20	15			0.001	0	25	0			0.001	13	25	52
0.01	3	20	15			0.01	1	24	4.16667			0.01	15	26	57.6923
0.1	2	19	10.5263			0.1	3	25	12			0.1	20	25	80
0.5	8	18	44.4444			0.5	3	25	12			0.5	19	25	76
1	13	18	72.2222			1	5	23	21.7391			1	17	24	70.8333

## Sheet: S4. P450 IC50
S4. Cytochrome P450 inhibition assays with diethoxyfluorescein and sulfinpyrazone raw fluorenscence data. "RFU" - relative fluorescence units; "s" - seconds; "CYPXXX" - cytochrome P450.
Sulfinpyrazone Concentration (μM)	RFU/nmol/s
	CYP6M2			CYP6P3			CYP6P4			CYP9K1
	Rep1	Rep2	Rep3	Rep1	Rep2	Rep3	Rep1	Rep2	Rep3	Rep1	Rep2	Rep3
1000	0.815473	0.790068	0.836622	0.0126351	0.0144595	0.012027	0.0975	0.085	0.0143243	0.0488514	0.0412838	0.0458108
200	1.32865	1.29899	1.32784	0.0348649	0.027027	0.0261486	0.0968243	0.106757	0.135203	0.0306081	0.0504054	0.0502703
40	1.68919	1.67872	1.68635	0.0135811	0.0127703	0.00567568	0.104392	0.0237838	0.0825676	0.0519595	0.0504054	0.0260135
8	1.84318	1.77061	1.89682	0.03	0.00851351	0.029527	0.0466216	0.0439865	0.04	0.0508108	0.0468919	0.0470946
1.6	1.83311	1.75101	1.7923	0.0256081	0.0394595	0.0197297	0.136014	0.0650676	0.0262838	0.0262838	0.0464189	0.0402703
0.32	1.89676	1.82858	1.98899	0.0281081	-0.00459459	0.0397297	0.104865	0.065	0.0423649	0.0286486	0.0383108	0.0424324
0.064	1.74223	1.81527	1.90365	0.0189189	0.0139189	0.0183784	0.0705405	0.101419	0.0852027	0.0314865	0.0331081	0.0241892
0.128	1.90818	1.80912	1.92622	0.0343919	0.0176351	0.0387838	0.00925676	0.113986	0.0974324	0.0586486	0.0399324	0.0464865
0	2.14525	2.14525	2.14525	0.0789865	0.0789865	0.0789865	0.0626351	0.0343919	0.0697973	0.0306757	0.0300676	0.0403378

## Sheet: S5. Synergy
S5. Sulfinpyrazone can act both synergistically and insecticidal. The survival rate of exposure to sulfinpyrazone alone and insecticide alone was multiplied for a theoretical survival rate to test an additive effect (calculated additive) of the combinations . The experimentally tested (tested) survival was divided by the theoretical "calculated additive" survival rate for a ratio to indicate the …
Insecticide	Calculated Additive	Ratio (Tested/Calc.Add)
Anopheles coluzzii
Alpha-cypermethrin	81.54	1.12
Deltamethrin	77.46	0.16
Bifenthrin	74.87	0.85
Permethrin	84.46	0.81
DDT	83.95	1.09
Anopheles gambiae
Alpha-cypermethrin	75	0.56
Deltamethrin	66.31	0.69
Bifenthrin	75.22	1.01
Permethrin	57.46	0.55
DDT	77.18	0.9
Anopheles arabiensis
Alpha-cypermethrin	45.16	0.27
Deltamethrin	61.4904	0.448867
Bifenthrin	29.03	1.29
Permethrin	49.3	0.91
DDT	75.98	1.02
Anopheles funestus
Alpha-cypermethrin	47.96	0.407819
Deltamethrin	61.3128	0.652393
Bifenthrin	29.0438	0.58444
Permethrin	18.87	0.139148
DDT	na	na

## Sheet: S6. PCR primers
S6. Primers designed for qRT-PCR analysis and production of dsRNA. "F" - forward primer; "R" - reverse primer; "HK" - house keeping.
Primer Name	Primer sequence (5'-3')
AGAP007589-qPCR_F	GAGTTGCCGTACTACGAATCA
AGAP007589-qPCR_R	GCAGGTAAGGTCTCGGTACG
AGAP006222-qPCR_F	CGGTGACCCAAGCTATACTG
AGAP006222-qPCR_R	GGGCGGAAGATATGAGATGCT
AGAP007029-qPCR_F	ACTATATTGTCGGCTCGGCG
AGAP007029-qPCR_R	TTGGGCACTAGGTCCTTGAC
AGAP007990-qPCR_F	GGGCTTCAGATACTTCCGCCA
AGAP007990-qPCR_R	CACAGGAACTGATACTGCGGT
AGAP011564-qPCR_F	ATGGTGAGTCCTTACCCCGA
AGAP011564-qPCR_R	TCAACCATCGGGAGTTGGTG
EF-HK-F	GGCAAGAGGCATAACGATCAATGCG
EF-HK-R	GTCCATCTGCGACGCTCCGG
S7-HK-F	AGAACCAGCAGACCACCATC
S7-HK-R	GCTGCAAACTTCGGCTATTC
AGAP007589-dsRNA_F	taatacgactcactatagggAAACTGTTTGTCACGCACGG
AGAP007589-dsRNA_R	taatacgactcactatagggTTTGCTCCACCGAACAAAGC
AGAP007990-dsRNA_F	taatacgactcactatagggATGTGTTCATTCGTGCGTGG
AGAP007990-dsRNA_R	taatacgactcactatagggAAGGGCAAGAATCACAGCGA
AGAP007990-dsRNA_F	taatacgactcactatagggACCGACAAATTCGCAGCATC
AGAP007990-dsRNA_R	taatacgactcactatagggATGGCACACCCTTAAACCGA
AGAP006222-dsRNA_F	taatacgactcactatagggTAGATGATGCGTTGCTTGGC
AGAP006222-dsRNA_R	taatacgactcactatagggTGATCTCTCATTCGACGGGA
GFP-dsRNA_F	taatacgactcactatagggAGAACGTAAACGGCCACAAGTTC
GFP-dsRNA_R	taatacgactcactatagggAGACTTGTACAGCTCGTCCATGCC
